# Supplementary material for: Effects of auditory training on children with developmental language disorder: a systematic review
Source: Front Hum Neurosci. 2025 Jun 18;19:1606860. doi: 10.3389/fnhum.2025.1606860 (PMC12213595; doi:10.3389/fnhum.2025.1606860)
Supplement: Supplementary Table 1 — Auditory training (AT) intervention methods used in studies on children with DLD. [file Table_1.xlsx]

## Sheet: Sheet1
Number	Citation	Type of Intervention	Description of Intervention	Technical Features	Purpose	Session Duration	Frequency & Total Duration	Task Adaptivity	Ear Training Type	Home Activities	Outcome Measures
1	Cohen et al., 2005	Fast ForWord	Computer-based training with acoustically modified speech signals (e.g., elongated and enhanced sounds)	Speech modified acoustically; extended sound duration; vowel enhancement	Improve auditory processing speed and language comprehension	60–100 min	5 days/week for 6 weeks	Adaptive (Fast ForWord)	Binaural	Parental support encouraged	CELF-R, TROG, etc. (baseline, post, follow-up)
2	Collet et al., 2012	Phonological Training	Training focused on improving voicing identification, discrimination, and categorical perception	Auditory-phonological perception training	Strengthen phoneme discrimination to support language development	30 min	4 days/week for 6 weeks	-	-	-	Phonological tasks (pre-post)
3	Dacewicz et al., 2018	Time-Based Auditory Training	Training tasks targeting sequencing and duration judgment of sounds (non-verbal stimuli)	Tasks involve duration and order judgments	Improve temporal information processing (TIP) to support speech processing	60 min	5 days/week for 6 weeks	Adaptive	Binaural	-	ERPs, behavioral tests (pre-post)
4	Fey et al., 2010	Fast ForWord-Language	Used as an adjunct to standard language therapy	Software enhances speech input and responsiveness to language stimuli	Support language therapy by enhancing auditory input processing	30–60 min	5 days/week for 6 weeks	Adaptive (Fast ForWord)	Binaural	Parental support encouraged	CELF-3, GFTA-2 (pre-post)
5	Filippini et al., 2012	Formal Auditory Training	Multiple auditory tasks tailored for APD/SLI (e.g., gap detection, frequency discrimination), with electrophysiological evaluation	Structured exercises evaluated by complex ABR (cABR)	Improve auditory detection and discrimination to aid language processing	30 min	3 days/week for 8 weeks	Not specified	Binaural	-	ABR, language tasks (pre-post)
6	Gillam et al., 2008	Fast ForWord Language	Daily computer-based language perception tasks	Combines acoustic modification, attention, and memory modules	Strengthen neurocognitive mechanisms of language processing	50–100 min	5 days/week for 6 weeks	Adaptive (Fast ForWord)	Binaural	Parental support encouraged	CELF-3, SCAN (baseline, post, follow-up)
7	Roden et al., 2019	Music-Based Auditory Training	Training with technically manipulated musical material	Focus on rhythm and pitch perception to modulate auditory attention	Improve speech and prosody processing via rhythmic music training	30 min	3 days/week for 12 weeks	Adaptive (music-based tasks)	Binaural	-	Standardized language tests (pre-post)
8	Szymaszek et al., 2018	Temporal Processing Training	Auditory training targeting speech-unrelated temporal processing (e.g., sound duration and sequence tasks)	Purely auditory tasks (duration judgment, sequencing)	Enhance temporal processing to support phonetic identification	60 min	5 days/week for 6 weeks	Adaptive (based on response time)	Binaural	-	Phonetic ID tasks, ERP (pre-post)
